# Supplementary material for: Glucagon-like peptide-1 receptor agonist in large vessel occlusion treated by reperfusion therapy—a phase 2 randomized trial
Source: Nat Commun. 2025 Dec 14;16:11274. doi: 10.1038/s41467-025-66167-z (PMC12717234; doi:10.1038/s41467-025-66167-z)
Supplement: Supplementary file 4 — Source Data [file 41467_2025_66167_MOESM4_ESM.zip › Source Data/Source Data.xlsx]

## Sheet: Figure1
Case no.	group	site of occlusion	Intention-to-treat	Per-protocol
1	control	RMCA	1	1
2	semaglutide	RMCA	1	1
3	semaglutide	RICA	1	1
4	control	LMCA	1	1
5	control	RMCA	1	1
6	semaglutide	LICA	1	1
7	semaglutide	LICA LMCA	1	1
8	control	RICA	1	1
9	control	RMCA	1	1
10	control	RMCA	1	1
11	semaglutide	LICA	1	1
12	semaglutide	RMCA	1	1
13	semaglutide	RICA	1	1
14	control	LMCA	1	1
15	control	RICA	1	1
16	control	LMCA	1	1
17	semaglutide	LMCA	1	1
18	semaglutide	LMCA	1	1
19	semaglutide	LICA	1	1
20	control	RMCA	1	1
21	control	LICA LMCA	1	1
22	control	LMCA	1	1
23	semaglutide	RICA	1	1
24	semaglutide	LMCA	1	1
25	semaglutide	LICA+LMCA	1	1
26	control	LICA+LMCA	1	1
27	control	RICA+RMCA	1	1
28	control	LICA	1	1
29	semaglutide	RMCA M1	1	1
30	control	RMCA M1	1	1
31	semaglutide	LICA	1	1
32	semaglutide	LMCA M1	1	0
33	control	LMCA M1	1	1
34	control	RICA	1	1
35	control	RICA	1	1
36	semaglutide	LICA	1	1
37	semaglutide	RMCA	1	1
38	semaglutide	LMCA	1	1
39	control	LMCA M2	1	1
40	semaglutide	RICA	1	1
41	semaglutide	LICA	1	1
42	control	LMCA M1	1	1
43	control	RMCA M1	1	1
44	semaglutide	RICA+RMCA	1	1
45	control	LICA	1	1
46	semaglutide	LMCA M1	1	1
47	semaglutide	LMCA	1	1
48	control	LICA	1	1
49	control	LICA	1	1
50	semaglutide	RMCA M1	1	1
51	control	LICA	1	1
52	control	LMCA M1	1	1
53	semaglutide	RICA	1	1
54	control	RICA RMCA	1	1
55	semaglutide	LICA	1	1
56	semaglutide	LMCA M1	1	1
57	control	LICA	1	1
58	control	LMCA M1	1	1
59	control	LMCA	1	1
60	control	LICA	1	1
61	semaglutide	LMCA M1	1	1
62	semaglutide	LICA+LMCA	1	1
63	semaglutide	LMCA	1	1
64	control	LMCA M1	1	1
65	semaglutide	LMCA M1	1	1
66	control	LMCA M1	1	1
67	control	RICA	1	1
68	semaglutide	LICA+LMCA	1	1
69	control	RICA+RMCA	1	1
70	semaglutide	RMCA	1	1
71	control	LMCA	1	1
72	semaglutide	LMCA	1	1
73	control	LMCA	1	1
74	control	LMCA	1	1
75	semaglutide	RICA	1	1
76	control	RMCA M1	1	0
77	semaglutide	RMCA M1	1	0
78	control	RMCA M2	1	1
79	semaglutide	RMCA M1	1	1
80	control	LMCA	1	1
81	semaglutide	LICA	1	1
82	control	RMCA M1	1	1
83	semaglutide	LMCA M1	1	1
84	semaglutide	LMCA M1	1	1
85	semaglutide	RMCA M1	1	1
86	control	LMCA M1	1	1
87	control	RICA	1	1
88	semaglutide	LMCA M1	1	1
89	control	LMCA M1	1	1
90	semaglutide	RMCA M1	1	1
91	semaglutide	RICA	1	1
92	control	RMCA	1	1
93	semaglutide	LMCA	1	0
94	control	LMCA M1	1	1
95	control	RICA	1	1
96	control	RMCA M1	1	1
97	semaglutide	RICA	1	1
98	semaglutide	LMCA M1	1	1
99	control	RMCA M1	1	1
100	semaglutide	LMCA M1	1	1
101	control	LICA+LMCA	1	1
102	semaglutide	LMCA	1	1
103	control	RMCA M1	1	0
104	semaglutide	RICA	1	1
105	control	RMCA M1	1	1
106	semaglutide	LICA	1	1
107	semaglutide	RMCA M1	1	1
108	control	LICA	1	1
109	semaglutide	RM1	1	1
110	control	RICA/RM1	1	1
111	semaglutide	RICA	1	1
112	semaglutide	LMCA M1	1	1
113	control	RICA	1	1
114	control	LICA	1	1
115	semaglutide	LMCA M1	1	1
116	control	RICA	1	1
117	control	RMCA M1	1	1
118	semaglutide	RICA+RMCA M1	1	1
119	control	LMCA M1	1	1
120	semaglutide	RMCA M1	1	1
121	control	LMCA M1	1	1
122	semaglutide	LMCA M1	1	1
123	control	LMCA	1	1
124	semaglutide	LMCA M1	1	1
125	control	LMCA	1	1
126	semaglutide	LICA	1	1
127	control	RICA	1	1
128	semaglutide	RICA	1	1
129	control	RMCA M1	1	1
130	semaglutide	RICA	1	1
131	control	RMCA M1	1	1
132	semaglutide	RICA	1	1
133	control	LICA	1	1
134	semaglutide	RICA+RMCA M1	1	1
135	control	LMCA M1	1	1
136	control	LMCA M1	1	1
137	control	RICA	1	1
138	semaglutide	RICA+RMCA	1	1
139	semaglutide	LMCA	1	1
140	semaglutide	LMCA M1	1	1

## Sheet: Figure2
Case no.	group	site of occlusion	TPA/TNk	ICH(Heindelberg grade 2 or above)	MBE	death	D90 mRS	mRS 0-2 at 90 days	mRS 0-1 at 90 days
1	control	RMCA	no	0	0	no	0	1	1
2	semaglutide	RMCA	yes	0	0	yes	6	0	0
3	semaglutide	RICA	no	0	0	no	2	1	0
4	control	LMCA	no	0	0	no	1	1	1
5	control	RMCA	no	0	1	yes	6	0	0
6	semaglutide	LICA	yes	0	0	no	4	0	0
7	semaglutide	LICA LMCA	no	0	0	no	0	1	1
8	control	RICA	yes	1	0	no	2	1	0
9	control	RMCA	yes	0	0	no	2	1	0
10	control	RMCA	yes	1	1	no	5	0	0
11	semaglutide	LICA	no	0	0	yes	6	0	0
12	semaglutide	RMCA	no	0	0	no	0	1	1
13	semaglutide	RICA	yes	0	0	no	3	0	0
14	control	LMCA	no	0	0	no	0	1	1
15	control	RICA	yes	0	0	no	0	1	1
16	control	LMCA	yes	1	0	no	2	1	0
17	semaglutide	LMCA	no	0	0	no	2	1	0
18	semaglutide	LMCA	no	0	0	no	4	0	0
19	semaglutide	LICA	no	1	0	no	4	0	0
20	control	RMCA	yes	0	0	no	1	1	1
21	control	LICA LMCA	yes	0	0	no	1	1	1
22	control	LMCA	yes	0	0	no	2	1	0
23	semaglutide	RICA	no	0	0	no	0	1	1
24	semaglutide	LMCA	no	0	0	no	0	1	1
25	semaglutide	LICA+LMCA	yes	0	0	no	0	1	1
26	control	LICA+LMCA	no	1	0	no	1	1	1
27	control	RICA+RMCA	yes	0	0	no	4	0	0
28	control	LICA	no	1	1	yes	6	0	0
29	semaglutide	RMCA M1	yes	0	0	no	2	1	0
30	control	RMCA M1	yes	0	0	no	0	1	1
31	semaglutide	LICA	no	0	0	yes	6	0	0
32	semaglutide	LMCA M1	yes	0	0		lost follow-up	0	0
33	control	LMCA M1	no	0	0	no	1	1	1
34	control	RICA	no	0	0	no	4	0	0
35	control	RICA	yes	0	0	no	2	1	0
36	semaglutide	LICA	yes	0	0	no	2	1	0
37	semaglutide	RMCA	no	0	0	no	1	1	1
38	semaglutide	LMCA	no	0	0	no	0	1	1
39	control	LMCA M2	no	0	0	yes	6	0	0
40	semaglutide	RICA	yes	0	0	no	2	1	0
41	semaglutide	LICA	yes	0	0	no	0	1	1
42	control	LMCA M1	no	0	0	no	0	1	1
43	control	RMCA M1	yes	0	0	no	1	1	1
44	semaglutide	RICA+RMCA	yes	0	0	no	0	1	1
45	control	LICA	no	0	0	no	1	1	1
46	semaglutide	LMCA M1	yes	0	0	no	1	1	1
47	semaglutide	LMCA	yes	0	0	no	4	0	0
48	control	LICA	no	0	0	no	2	1	0
49	control	LICA	no	0	0	no	2	1	0
50	semaglutide	RMCA M1	yes	0	0	no	1	1	1
51	control	LICA	no	0	0	no	3	0	0
52	control	LMCA M1	no	0	0	no	2	1	0
53	semaglutide	RICA	no	0	0	no	4	0	0
54	control	RICA RMCA	yes	0	0	no	1	1	1
55	semaglutide	LICA	no	0	0	no	2	1	0
56	semaglutide	LMCA M1	no	0	0	no	2	1	0
57	control	LICA	no	0	0	no	5	0	0
58	control	LMCA M1	no	1	1	yes	6	0	0
59	control	LMCA	no	0	0	no	3	0	0
60	control	LICA	no	1	1	yes	6	0	0
61	semaglutide	LMCA M1	yes	0	1	yes	6	0	0
62	semaglutide	LICA+LMCA	yes	0	0	no	1	1	1
63	semaglutide	LMCA	no	0	0	no	1	1	1
64	control	LMCA M1	no	0	0	yes	6	0	0
65	semaglutide	LMCA M1	no	0	0	no	1	1	1
66	control	LMCA M1	yes	0	0	no	0	1	1
67	control	RICA	yes	0	0	no	2	1	0
68	semaglutide	LICA+LMCA	yes	0	0	no	1	1	1
69	control	RICA+RMCA	yes	0	0	no	5	0	0
70	semaglutide	RMCA	no	1	0	no	2	1	0
71	control	LMCA	no	0	0	no	4	0	0
72	semaglutide	LMCA	no	0	0	no	5	0	0
73	control	LMCA	no	0	0	no	3	0	0
74	control	LMCA	yes	0	0	no	3	0	0
75	semaglutide	RICA	no	0	0	no	1	1	1
76	control	RMCA M1	yes	1	0		lost follow-up	0	0
77	semaglutide	RMCA M1	no	0	0		lost follow-up	0	0
78	control	RMCA M2	yes	1	0	yes	6	0	0
79	semaglutide	RMCA M1	no	0	0	no	1	1	1
80	control	LMCA	no	0	0	no	5	0	0
81	semaglutide	LICA	yes	0	0	no	4	0	0
82	control	RMCA M1	yes	0	0	no	4	0	0
83	semaglutide	LMCA M1	no	0	0	no	3	0	0
84	semaglutide	LMCA M1	no	0	0	no	4	0	0
85	semaglutide	RMCA M1	no	0	0	no	2	1	0
86	control	LMCA M1	no	0	0	no	2	1	0
87	control	RICA	yes	0	0	no	2	1	0
88	semaglutide	LMCA M1	no	0	0	no	1	1	1
89	control	LMCA M1	yes	0	0	no	3	0	0
90	semaglutide	RMCA M1	no	0	0	no	3	0	0
91	semaglutide	RICA	yes	0	0	no	4	0	0
92	control	RMCA	yes	0	0	no	4	0	0
93	semaglutide	LMCA	yes	0	0		lost follow-up	0	0
94	control	LMCA M1	yes	0	0	no	2	1	0
95	control	RICA	no	0	0	no	4	0	0
96	control	RMCA M1	no	1	1	yes	6	0	0
97	semaglutide	RICA	yes	0	0	no	1	1	1
98	semaglutide	LMCA M1	no	1	1	no	3	0	0
99	control	RMCA M1	no	0	0	no	0	1	1
100	semaglutide	LMCA M1	no	0	0	no	1	1	1
101	control	LICA+LMCA	no	0	0	yes	6	0	0
102	semaglutide	LMCA	yes	0	0	yes	6	0	0
103	control	RMCA M1	yes	0	0		lost follow-up	0	0
104	semaglutide	RICA	no	0	0	no	1	1	1
105	control	RMCA M1	no	1	0	no	2	1	0
106	semaglutide	LICA	yes	0	0	no	2	1	0
107	semaglutide	RMCA M1	yes	1	1	no	5	0	0
108	control	LICA	yes	0	0	no	3	0	0
109	semaglutide	RM1	yes	0	0	no	0	1	1
110	control	RICA/RM1	yes	0	0	no	0	1	1
111	semaglutide	RICA	yes	0	0	no	1	1	1
112	semaglutide	LMCA M1	yes	0	0	yes	6	0	0
113	control	RICA	yes	0	0	no	1	1	1
114	control	LICA	yes	1	0	no	3	0	0
115	semaglutide	LMCA M1	yes	0	0	yes	6	0	0
116	control	RICA	no	0	0	no	4	0	0
117	control	RMCA M1	no	0	0	no	1	1	1
118	semaglutide	RICA+RMCA M1	no	0	1	no	2	1	0
119	control	LMCA M1	yes	0	0	no	2	1	0
120	semaglutide	RMCA M1	yes	0	0	no	4	0	0
121	control	LMCA M1	yes	0	0	no	2	1	0
122	semaglutide	LMCA M1	yes	0	1	yes	6	0	0
123	control	LMCA	yes	0	1	no	0	1	1
124	semaglutide	LMCA M1	yes	0	0	no	1	1	1
125	control	LMCA	yes	0	0	no	2	1	0
126	semaglutide	LICA	yes	0	0	no	4	0	0
127	control	RICA	yes	0	0	no	4	0	0
128	semaglutide	RICA	yes	0	0	no	5	0	0
129	control	RMCA M1	no	0	0	no	3	0	0
130	semaglutide	RICA	no	0	0	no	1	1	1
131	control	RMCA M1	yes	0	0	no	2	1	0
132	semaglutide	RICA	no	0	0	no	1	1	1
133	control	LICA	no	0	0	no	2	1	0
134	semaglutide	RICA+RMCA M1	yes	0	0	no	3	0	0
135	control	LMCA M1	no	0	0	no	4	0	0
136	control	LMCA M1	yes	0	0	no	1	1	1
137	control	RICA	yes	0	0	no	1	1	1
138	semaglutide	RICA+RMCA	yes	0	0	no	1	1	1
139	semaglutide	LMCA	no	0	0	no	4	0	0
140	semaglutide	LMCA M1	yes	0	0	no	2	1	0
SUMMARY (Intention-to-treat analyses, missing mRS imputed as 6)

## Sheet: Figure3
Case no.	group	site of occlusion	D90 mRS	TPA/TNk		SUMMARY (Intention-to-treat analyses, missing mRS imputed as 6)
1	control	RMCA	0	no		Overall	Semaglutide (n=69)	Control (n=71)
2	semaglutide	RMCA	6	yes		mRS 0	0.13	0.13
3	semaglutide	RICA	2	no		mRS 1	0.26	0.17
4	control	LMCA	1	no		mRS 2	0.17	0.25
5	control	RMCA	6	no		mRS 3	0.07	0.11
6	semaglutide	LICA	4	yes		mRS 4	0.16	0.13
7	semaglutide	LICA LMCA	0	no		mRS 5	0.04	0.06
8	control	RICA	2	yes		mRS 6	0.16	0.16
9	control	RMCA	2	yes
10	control	RMCA	5	yes		no-IVT stratum	Semaglutide (n=34)	Control (n=34)
11	semaglutide	LICA	6	no		mRS 0	0.15	0.12
12	semaglutide	RMCA	0	no		mRS 1	0.29	0.15
13	semaglutide	RICA	3	yes		mRS 2	0.21	0.18
14	control	LMCA	0	no		mRS 3	0.08	0.12
15	control	RICA	0	yes		mRS 4	0.15	0.15
16	control	LMCA	2	yes		mRS 5	0.03	0.06
17	semaglutide	LMCA	2	no		mRS 6	0.09	0.24
18	semaglutide	LMCA	4	no
19	semaglutide	LICA	4	no		IVT stratum	Semaglutide (n=35)	Control (n=37)
20	control	RMCA	1	yes		mRS 0	0.11	0.14
21	control	LICA LMCA	1	yes		mRS 1	0.23	0.19
22	control	LMCA	2	yes		mRS 2	0.14	0.32
23	semaglutide	RICA	0	no		mRS 3	0.05	0.11
24	semaglutide	LMCA	0	no		mRS 4	0.17	0.11
25	semaglutide	LICA+LMCA	0	yes		mRS 5	0.06	0.05
26	control	LICA+LMCA	1	no		mRS 6	0.23	0.08
27	control	RICA+RMCA	4	yes
28	control	LICA	6	no
29	semaglutide	RMCA M1	2	yes
30	control	RMCA M1	0	yes
31	semaglutide	LICA	6	no
32	semaglutide	LMCA M1	lost follow-up	yes
33	control	LMCA M1	1	no
34	control	RICA	4	no
35	control	RICA	2	yes
36	semaglutide	LICA	2	yes
37	semaglutide	RMCA	1	no
38	semaglutide	LMCA	0	no
39	control	LMCA M2	6	no
40	semaglutide	RICA	2	yes
41	semaglutide	LICA	0	yes
42	control	LMCA M1	0	no
43	control	RMCA M1	1	yes
44	semaglutide	RICA+RMCA	0	yes
45	control	LICA	1	no
46	semaglutide	LMCA M1	1	yes
47	semaglutide	LMCA	4	yes
48	control	LICA	2	no
49	control	LICA	2	no
50	semaglutide	RMCA M1	1	yes
51	control	LICA	3	no
52	control	LMCA M1	2	no
53	semaglutide	RICA	4	no
54	control	RICA RMCA	1	yes
55	semaglutide	LICA	2	no
56	semaglutide	LMCA M1	2	no
57	control	LICA	5	no
58	control	LMCA M1	6	no
59	control	LMCA	3	no
60	control	LICA	6	no
61	semaglutide	LMCA M1	6	yes
62	semaglutide	LICA+LMCA	1	yes
63	semaglutide	LMCA	1	no
64	control	LMCA M1	6	no
65	semaglutide	LMCA M1	1	no
66	control	LMCA M1	0	yes
67	control	RICA	2	yes
68	semaglutide	LICA+LMCA	1	yes
69	control	RICA+RMCA	5	yes
70	semaglutide	RMCA	2	no
71	control	LMCA	4	no
72	semaglutide	LMCA	5	no
73	control	LMCA	3	no
74	control	LMCA	3	yes
75	semaglutide	RICA	1	no
76	control	RMCA M1	lost follow-up	yes
77	semaglutide	RMCA M1	lost follow-up	no
78	control	RMCA M2	6	yes
79	semaglutide	RMCA M1	1	no
80	control	LMCA	5	no
81	semaglutide	LICA	4	yes
82	control	RMCA M1	4	yes
83	semaglutide	LMCA M1	3	no
84	semaglutide	LMCA M1	4	no
85	semaglutide	RMCA M1	2	no
86	control	LMCA M1	2	no
87	control	RICA	2	yes
88	semaglutide	LMCA M1	1	no
89	control	LMCA M1	3	yes
90	semaglutide	RMCA M1	3	no
91	semaglutide	RICA	4	yes
92	control	RMCA	4	yes
93	semaglutide	LMCA	lost follow-up	yes
94	control	LMCA M1	2	yes
95	control	RICA	4	no
96	control	RMCA M1	6	no
97	semaglutide	RICA	1	yes
98	semaglutide	LMCA M1	3	no
99	control	RMCA M1	0	no
100	semaglutide	LMCA M1	1	no
101	control	LICA+LMCA	6	no
102	semaglutide	LMCA	6	yes
103	control	RMCA M1	lost follow-up	yes
104	semaglutide	RICA	1	no
105	control	RMCA M1	2	no
106	semaglutide	LICA	2	yes
107	semaglutide	RMCA M1	5	yes
108	control	LICA	3	yes
109	semaglutide	RM1	0	yes
110	control	RICA/RM1	0	yes
111	semaglutide	RICA	1	yes
112	semaglutide	LMCA M1	6	yes
113	control	RICA	1	yes
114	control	LICA	3	yes
115	semaglutide	LMCA M1	6	yes
116	control	RICA	4	no
117	control	RMCA M1	1	no
118	semaglutide	RICA+RMCA M1	2	no
119	control	LMCA M1	2	yes
120	semaglutide	RMCA M1	4	yes
121	control	LMCA M1	2	yes
122	semaglutide	LMCA M1	6	yes
123	control	LMCA	0	yes
124	semaglutide	LMCA M1	1	yes
125	control	LMCA	2	yes
126	semaglutide	LICA	4	yes
127	control	RICA	4	yes
128	semaglutide	RICA	5	yes
129	control	RMCA M1	3	no
130	semaglutide	RICA	1	no
131	control	RMCA M1	2	yes
132	semaglutide	RICA	1	no
133	control	LICA	2	no
134	semaglutide	RICA+RMCA M1	3	yes
135	control	LMCA M1	4	no
136	control	LMCA M1	1	yes
137	control	RICA	1	yes
138	semaglutide	RICA+RMCA	1	yes
139	semaglutide	LMCA	4	no
140	semaglutide	LMCA M1	2	yes
